# Supplementary material for: New algorithms for unsupervised cell clustering from scRNA-seq data
Source: Bioinform Adv. 2026 Apr 29;6(1):vbag121. doi: 10.1093/bioadv/vbag121 (PMC13176612; doi:10.1093/bioadv/vbag121)
Supplement: vbag121_Supplementary_Data [file vbag121_supplementary_data.zip]

Archive with 2 entries (2 files):
- SupplementaryFigures_20260404.pdf
- SupplementaryTables.xlsx
