# Supplementary material for: New algorithms for unsupervised cell clustering from scRNA-seq data
Source: Bioinform Adv. 2026 Apr 29;6(1):vbag121. doi: 10.1093/bioadv/vbag121 (PMC13176612; doi:10.1093/bioadv/vbag121)
Supplement: vbag121_Supplementary_Data [file vbag121_supplementary_data.zip › SupplementaryTables.xlsx]

## Sheet: SupplementaryTable1
Hyperparameter	Value
Latent dimension	32
Encoder layer - Number of neurons	256, 64
Decoder layer - Number of neurons	64, 256
Batch size	256
Pretraining epochs	300
Maximum iterations for fine tuning	100
Pre-training learning rate	0.0001
Fine tuning learning rate	0.001
Tolerance for convergence	0.001
Random seed (kMeans initialization before fine tuning)	999

## Sheet: SupplementaryTable2
Dataset	Cells	Zero percentage	Expected clusters	k-MST clusters	Method	ACC	NMI	ARI
PBMC	4271	0.9608	8	6	kmst (mean-variance)	0.746	0.748	0.649
					kmst (variance)	0.722	0.719	0.6
					kmst with corrected dropouts (mean-variance)	0.718	0.701	0.653
					kmst with corrected dropouts (no filter)	0.673	0.679	0.622
					kmst (no filter)	0.718	0.714	0.567
					kmst PCA	0.651	0.685	0.591
					SC3	0.709	0.709	0.648
					Phenograph	0.406	0.517	0.309
					Seurat	0.797	0.771	0.769
					AE-GMM	0.7739	0.7698	0.759
					scDCC	0.7775	0.7622	0.7271
					scDeepCluster	0.8059	0.7727	0.7239
					scCDCG	0.48347	0.64844	0.51481
Human Liver	8444	0.9076	11	14	kmst (mean-variance)	0.779	0.817	0.7
					kmst (variance)	0.779	0.817	0.7
					kmst with corrected dropouts (mean-variance)	0.617	0.767	0.634
					kmst with corrected dropouts (no filter)	0.617	0.767	0.634
					kmst (no filter)	0.779	0.817	0.7
					kmst PCA	0.544	0.732	0.462
					SC3	0.442	0.511	0.243
					Phenograph	0.38	0.622	0.262
					Seurat	0.677	0.612	0.813
					AE-GMM	0.5597	0.731	0.5147
					scDCC	0.702	0.8043	0.6815
					scDeepCluster	0.548	0.7405	0.4015
					scCDCG	0.23646	0.26944	-0.03974
Mouse Bladder	2746	0.9486	16	9	kmst (mean-variance)	0.731	0.746	0.677
					kmst (variance)	0.607	0.718	0.454
					kmst with corrected dropouts (mean-variance)	0.641	0.697	0.482
					kmst with corrected dropouts (no filter)	0.607	0.711	0.479
					kmst (no filter)	0.556	0.71	0.48
					kmst PCA	0.742	0.759	0.671
					SC3	0.739	0.736	0.665
					Phenograph	0.622	0.688	0.481
					Seurat	0.666	0.763	0.556
					AE-GMM	0.7155	0.7734	0.6421
					sc-DCC	0.7051	0.7379	0.6067
					scDeepCluster	0.7458	0.7455	0.6636
					scCDCG	0.51237	0.55986	0.27549
Mouse retina	14653	0.8834	39	15	kmst (mean-variance)	0.606	0.671	0.628
					kmst (variance)	0.478	0.558	0.466
					kmst with corrected dropouts (mean-variance)	0.662	0.785	0.631
					kmst with corrected dropouts (no filter)	0.653	0.786	0.65
					kmst (no filter)	0.486	0.548	0.475
					kmst PCA	0.577	0.586	0.676
					SC3	0.298	0.29	0.039
					Phenograph	0.436	0.557	0.365
					Seurat	0.533	0.727	0.529
					AE-GMM	0.6494	0.7163	0.672
					sc-DCC	0.5771	0.7486	0.6258
					scDeepCluster	0.7171	0.82	0.6725
					scCDCG	0.40329	0.50768	0.38095
Worm Neuron	4186	0.9861	10	19	kmst (mean-variance)	0.557	0.658	0.413
					kmst (variance)	0.597	0.649	0.443
					kmst with corrected dropouts (mean-variance)	0.594	0.687	0.448
					kmst with corrected dropouts (no filter)	0.566	0.688	0.423
					kmst (no filter)	0.611	0.644	0.47
					kmst PCA	0.608	0.642	0.468
					SC3	0.478	0.515	0.228
					Phenograph	0.511	0.479	0.278
					Seurat	0.595	0.632	0.402
					AE-GMM	0.5219	0.6495	0.3643
					sc-DCC	0.5716	0.7174	0.4406
					scDeepCluster	0.5807	0.7581	0.4859
					scCDCG	0.30371	0.39004	0.11102
Human Brain	3903	0.9151	6	11	kmst (mean-variance)	0.611	0.763	0.485
					kmst (variance)	0.658	0.787	0.549
					kmst with corrected dropouts (mean-variance)	0.585	0.65	0.332
					kmst with corrected dropouts (no filter)	0.534	0.684	0.337
					kmst (no filter)	0.69	0.808	0.553
					kmst PCA	0.418	0.579	0.203
					SC3	0.559	0.691	0.382
					Phenograph	0.413	0.628	0.244
					Seurat	0.576	0.759	0.526
					AE-GMM	0.8533	0.8555	0.8984
					sc-DCC	0.7753	0.8181	0.7811
					scDeepCluster	0.602	0.7	0.3568
					scCDCG	0.49496	0.65664	0.46226

## Sheet: SupplementaryTable3
Dataset	Method	Expected number of clusters			Predicted number of clusters
		ACC	NMI	ARI	ACC	NMI	ARI
PBMC	AE-GMM	0.80829	0.78506	0.75763	0.764	0.77	0.746
		0.84055	0.811	0.79254	0.811	0.785	0.791
		0.79124	0.7796	0.75622	0.73	0.765	0.763
		0.83088	0.79739	0.798	0.777	0.767	0.742
		0.79516	0.77533	0.74576	0.78	0.776	0.785
		0.81889	0.79582	0.80442	0.76	0.762	0.765
		0.77535	0.7786	0.73957	0.798	0.773	0.773
		0.77972	0.77845	0.73978	0.758	0.76	0.766
		0.7576	0.76006	0.68897	0.767	0.761	0.682
		0.7682	0.75885	0.69921	0.794	0.779	0.777
	scDCC	0.826	0.767	0.759	0.803	0.784	0.752
		0.838	0.784	0.752	0.776	0.767	0.738
		0.787	0.738	0.725	0.749	0.753	0.698
		0.778	0.75	0.741	0.743	0.737	0.689
		0.832	0.797	0.789	0.746	0.751	0.708
		0.781	0.751	0.721	0.808	0.781	0.76
		0.821	0.775	0.749	0.816	0.778	0.772
		0.824	0.769	0.736	0.784	0.772	0.72
		0.838	0.784	0.751	0.754	0.737	0.698
		0.817	0.773	0.756	0.796	0.762	0.736
	scDeepCluster	0.84	0.778	0.755	0.822	0.788	0.746
		0.811	0.766	0.739	0.827	0.775	0.747
		0.808	0.776	0.745	0.82	0.764	0.754
		0.855	0.786	0.775	0.765	0.752	0.662
		0.805	0.768	0.769	0.84	0.786	0.766
		0.772	0.756	0.698	0.848	0.787	0.757
		0.846	0.779	0.751	0.789	0.781	0.698
		0.824	0.78	0.76	0.729	0.752	0.638
		0.815	0.772	0.768	0.791	0.768	0.723
		0.755	0.772	0.7	0.828	0.774	0.748
	scCDCG	0.603	0.726	0.6587	0.4991	0.6241	0.5356
		0.718	0.7216	0.6266	0.6141	0.6986	0.6035
		0.606	0.7208	0.65	0.4055	0.509	0.3011
		0.7406	0.7109	0.6024	0.3435	0.6232	0.4233
		0.4415	0.7077	0.6205	0.3406	0.6157	0.4121
		0.5793	0.7056	0.5992	0.3406	0.6275	0.5349
		0.7429	0.7331	0.6461	0.5673	0.7233	0.6271
		0.6341	0.7206	0.6542	0.6159	0.6689	0.5384
		0.4431	0.7189	0.6146	0.5567	0.7004	0.5998
		0.4435	0.7158	0.6202	0.5514	0.6937	0.5723
	scVAE	0.483	0.397	0.307	0	0	0
Human Liver	AE-GMM	0.66722	0.76078	0.6454	0.501	0.726	0.425
		0.62435	0.74326	0.63975	0.568	0.736	0.532
		0.65419	0.74292	0.64647	0.564	0.732	0.491
		0.65218	0.76645	0.64926	0.576	0.751	0.602
		0.62435	0.74326	0.63975	0.482	0.701	0.389
		0.61594	0.73807	0.63681	0.569	0.743	0.549
		0.68119	0.77121	0.67514	0.587	0.729	0.568
		0.61322	0.76017	0.63789	0.577	0.726	0.558
		0.68297	0.77627	0.6643	0.582	0.728	0.518
		0.62719	0.77663	0.63141	0.591	0.738	0.515
	scDCC	0.704	0.807	0.685	0.691	0.793	0.679
		0.748	0.816	0.74	0.691	0.798	0.67
		0.716	0.797	0.686	0.688	0.804	0.679
		0.654	0.764	0.647	0.704	0.781	0.629
		0.693	0.815	0.68	0.708	0.815	0.691
		0.617	0.751	0.626	0.696	0.8	0.687
		0.699	0.799	0.692	0.718	0.817	0.713
		0.699	0.8	0.693	0.728	0.827	0.7
		0.702	0.788	0.684	0.738	0.824	0.703
		0.778	0.825	0.867	0.658	0.784	0.664
	scDeepCluster	0.634	0.777	0.637	0.608	0.751	0.466
		0.754	0.823	0.869	0.613	0.746	0.438
		0.753	0.828	0.711	0.478	0.72	0.361
		0.715	0.811	0.706	0.489	0.722	0.354
		0.73	0.798	0.701	0.47	0.72	0.344
		0.746	0.826	0.705	0.656	0.787	0.501
		0.713	0.801	0.683	0.542	0.747	0.391
		0.73	0.814	0.698	0.547	0.74	0.399
		0.703	0.796	0.68	0.536	0.732	0.376
		0.695	0.796	0.675	0.541	0.74	0.385
	scCDCG	0.1607	0.2157	-0.071	0.173	0.2387	-0.063
		0.2459	0.2	-0.045	0.1872	0.2751	-0.04
		0.1829	0.2054	-0.05	0.2923	0.2417	-0.062
		0.1673	0.2232	-0.067	0.2018	0.3161	0.0141
		0.1769	0.232	-0.067	0.36	0.3248	0.0205
		0.2295	0.3092	0.016	0.3292	0.3038	-0.031
		0.1949	0.292	-0.034	0.0385	0.2335	-0.067
		0.1774	0.2295	-0.068	0.3286	0.2932	-0.037
		0.2762	0.2253	-0.068	0.2254	0.2343	-0.066
		0.186	0.2064	-0.046	0.2286	0.2332	-0.066
	scVAE	0.627	0.512	0.684	0	0	0
Mouse bladder	AE-GMM	0.67735	0.77316	0.62113	0.65	0.748	0.572
		0.69119	0.76704	0.60857	0.72	0.782	0.62
		0.6657	0.7626	0.62281	0.689	0.759	0.609
		0.66315	0.76918	0.60251	0.708	0.77	0.65
		0.7094	0.77618	0.63442	0.723	0.772	0.642
		0.69337	0.75609	0.57589	0.769	0.777	0.708
		0.6992	0.77231	0.6647	0.773	0.788	0.725
		0.66096	0.76021	0.55997	0.703	0.776	0.626
		0.69993	0.74832	0.56025	0.734	0.789	0.66
		0.59578	0.75096	0.50757	0.686	0.773	0.609
	scDCC	0.697	0.753	0.574	0.734	0.735	0.629
		0.7	0.769	0.56	0.728	0.74	0.606
		0.63	0.74	0.49	0.699	0.749	0.625
		0.707	0.758	0.577	0.699	0.74	0.613
		0.712	0.764	0.58	0.718	0.76	0.662
		0.688	0.764	0.607	0.671	0.726	0.54
		0.708	0.753	0.571	0.771	0.759	0.701
		0.682	0.743	0.535	0.706	0.715	0.571
		0.597	0.717	0.465	0.625	0.711	0.509
		0.682	0.753	0.549	0.7	0.744	0.611
	scDeepCluster	0.642	0.733	0.515	0.745	0.751	0.634
		0.629	0.733	0.492	0.773	0.759	0.728
		0.706	0.754	0.564	0.784	0.778	0.749
		0.671	0.742	0.545	0.724	0.736	0.611
		0.618	0.743	0.491	0.763	0.747	0.714
		0.598	0.744	0.511	0.701	0.725	0.595
		0.691	0.771	0.566	0.741	0.74	0.643
		0.637	0.74	0.492	0.74	0.737	0.659
		0.721	0.773	0.578	0.773	0.766	0.691
		0.643	0.743	0.527	0.714	0.716	0.612
	scCDCG	0.4887	0.6148	0.3432	0.4854	0.5514	0.2614
		0.4964	0.608	0.3172	0.4497	0.5521	0.2684
		0.5193	0.5877	0.2985	0.5801	0.5624	0.2717
		0.5353	0.6004	0.3248	0.508	0.5648	0.2671
		0.5605	0.6009	0.3187	0.5743	0.5742	0.3028
		0.5448	0.5912	0.2973	0.5568	0.5599	0.2674
		0.508	0.6018	0.3229	0.5124	0.5548	0.2752
		0.5819	0.6002	0.3118	0.4621	0.5605	0.2697
		0.579	0.6031	0.3325	0.468	0.5588	0.2841
		0.5135	0.5941	0.3224	0.5269	0.5597	0.2871
	scVAE	0.362	0.42	0.215	0	0	0
Mouse retina	AE-GMM	0.70627	0.73449	0.68477	0.651	0.703	0.659
		0.69638	0.74569	0.7217	0.674	0.719	0.677
		0.6037	0.70596	0.63751	0.69	0.752	0.758
		0.69952	0.73577	0.69877	0.634	0.713	0.66
		0.63509	0.71708	0.67347	0.615	0.709	0.578
		0.6944	0.73979	0.71119	0.707	0.756	0.783
		0.683	0.70613	0.65215	0.596	0.68	0.593
		0.6239	0.71161	0.62018	0.635	0.688	0.638
		0.62997	0.70826	0.66418	0.654	0.722	0.713
		0.6944	0.73979	0.71119	0.638	0.721	0.661
	scDCC	0.624	0.78	0.49	0.488	0.706	0.522
		0.566	0.785	0.512	0.627	0.747	0.708
		0.574	0.754	0.409	0.537	0.72	0.546
		0.64	0.803	0.577	0.546	0.747	0.587
		0.569	0.778	0.5	0.567	0.76	0.6
		0.635	0.799	0.525	0.671	0.794	0.741
		0.658	0.804	0.588	0.633	0.762	0.764
		0.617	0.791	0.505	0.549	0.73	0.595
		0.649	0.792	0.587	0.653	0.785	0.69
		0.58	0.781	0.524	0.5	0.735	0.505
	scDeepCluster	0.617	0.8	0.551	0.731	0.826	0.685
		0.566	0.769	0.526	0.726	0.815	0.641
		0.64	0.791	0.589	0.752	0.825	0.746
		0.552	0.773	0.449	0.705	0.822	0.668
		0.669	0.803	0.541	0.764	0.831	0.731
		0.637	0.794	0.521	0.67	0.8	0.66
		0.585	0.774	0.487	0.669	0.812	0.575
		0.612	0.795	0.515	0.714	0.824	0.648
		0.544	0.77	0.446	0.771	0.838	0.747
		0.565	0.771	0.483	0.669	0.807	0.624
	scCDCG	0.3668	0.5447	0.3611	0.303	0.5069	0.3493
		0.3811	0.5627	0.3524	0.4399	0.5313	0.4609
		0.3816	0.5436	0.3439	0.4327	0.5175	0.3674
		0.3637	0.5546	0.341	0.2943	0.5258	0.4466
		0.3321	0.5418	0.3518	0.4177	0.5097	0.418
		0.3682	0.5377	0.3204	0.289	0.4997	0.3441
		0.3992	0.5271	0.3473	0.5256	0.513	0.3587
		0.3521	0.5506	0.3432	0.3764	0.4357	0.2491
		0.3771	0.5661	0.3459	0.5227	0.5237	0.4469
		0.3693	0.5536	0.3312	0.4316	0.5135	0.3685
	scVAE	0	0	0	0	0	0
Worm neuron	AE-GMM	0.61682	0.65436	0.38041	0.534	0.656	0.382
		0.69685	0.67535	0.48449	0.506	0.632	0.34
		0.62566	0.65743	0.39523	0.511	0.637	0.345
		0.69709	0.66083	0.48777	0.49	0.636	0.336
		0.62518	0.63701	0.36445	0.518	0.664	0.384
		0.586	0.65538	0.35843	0.478	0.63	0.34
		0.63163	0.66264	0.38943	0.575	0.67	0.402
		0.6075	0.66082	0.3713	0.523	0.657	0.364
		0.68371	0.68234	0.47072	0.54	0.646	0.361
		0.63282	0.65411	0.39507	0.544	0.667	0.389
	scDCC	0.579	0.662	0.441	0.562	0.688	0.404
		0.632	0.669	0.481	0.607	0.748	0.488
		0.571	0.635	0.395	0.557	0.682	0.418
		0.66	0.658	0.443	0.572	0.731	0.452
		0.586	0.65	0.4	0.572	0.721	0.439
		0.619	0.677	0.476	0.545	0.712	0.424
		0.594	0.673	0.447	0.578	0.743	0.47
		0.602	0.647	0.474	0.586	0.747	0.472
		0.602	0.644	0.411	0.564	0.698	0.425
		0.628	0.691	0.457	0.573	0.704	0.414
	scDeepCluster	0.672	0.669	0.51	0.56	0.746	0.468
		0.63	0.67	0.465	0.589	0.735	0.472
		0.714	0.712	0.6	0.577	0.752	0.475
		0.612	0.682	0.447	0.643	0.797	0.556
		0.561	0.625	0.373	0.611	0.777	0.511
		0.572	0.649	0.393	0.579	0.754	0.48
		0.6	0.623	0.39	0.545	0.753	0.458
		0.687	0.678	0.501	0.589	0.758	0.494
		0.671	0.7	0.482	0.576	0.757	0.478
		0.59	0.644	0.415	0.538	0.752	0.467
	scCDCG	0.2148	0.3087	0.0696	0.2635	0.3789	0.1268
		0.4252	0.3008	0.0711	0.2941	0.3931	0.1012
		0.4694	0.3499	0.0924	0.291	0.3847	0.0946
		0.2477	0.3224	0.1074	0.2542	0.3393	0.099
		0.4016	0.3412	0.0631	0.3063	0.4066	0.0883
		0.2203	0.2983	0.0769	0.2439	0.3771	0.1284
		0.1335	0.2506	0.057	0.2573	0.3503	0.0968
		0.2833	0.2425	0.0224	0.3712	0.3911	0.0912
		0.3882	0.2682	0.0577	0.397	0.4239	0.1557
		0.4453	0.3269	0.0697	0.3586	0.4554	0.1282
	scVAE	0.219	0.512	0.684	0	0	0
Human brain	AE-GMM	1	1	1	0.876	0.881	0.941
		0.999	0.997	1	0.858	0.866	0.932
		0.997	0.989	0.998	0.813	0.814	0.786
		0.992	0.972	0.995	0.865	0.865	0.943
		0.999	0.995	0.999	0.883	0.875	0.924
		0.997	0.99	0.998	0.851	0.851	0.911
		1	0.999	1	0.845	0.845	0.875
		0.998	0.993	0.999	0.837	0.838	0.868
		0.996	0.985	0.997	0.858	0.866	0.897
		0.999	0.997	0.999	0.847	0.854	0.907
	scDCC	0.995	0.975	0.991	0.838	0.801	0.847
		0.995	0.979	0.992	0.847	0.847	0.932
		0.996	0.985	0.997	0.57	0.762	0.516
		0.993	0.97	0.986	0.867	0.859	0.896
		0.995	0.977	0.992	0.857	0.877	0.959
		0.996	0.986	0.998	0.836	0.797	0.85
		0.993	0.975	0.995	0.694	0.782	0.641
		0.988	0.959	0.985	0.592	0.745	0.517
		0.991	0.968	0.993	0.899	0.906	0.969
		0.994	0.978	0.995	0.753	0.805	0.684
	scDeepCluster	0.99	0.963	0.989	0.724	0.765	0.509
		0.995	0.982	0.996	0.582	0.691	0.324
		0.996	0.985	0.998	0.665	0.729	0.416
		0.996	0.987	0.998	0.614	0.7	0.36
		0.995	0.976	0.991	0.648	0.701	0.382
		0.992	0.972	0.995	0.57	0.68	0.307
		0.989	0.962	0.987	0.541	0.683	0.294
		0.988	0.965	0.993	0.541	0.7	0.331
		0.982	0.95	0.987	0.52	0.666	0.289
		0.995	0.982	0.995	0.615	0.685	0.356
	scCDCG	0.6454	0.6598	0.5244	0.465	0.6299	0.4402
		0.638	0.5955	0.4236	0.5124	0.6586	0.4725
		0.5432	0.473	0.2129	0.578	0.709	0.5178
		0.5219	0.4852	0.2425	0.3003	0.5619	0.3102
		0.6585	0.6612	0.5223	0.588	0.6872	0.5053
		0.5562	0.4833	0.2536	0.4432	0.5712	0.3184
		0.6159	0.5961	0.4001	0.4878	0.6774	0.5022
		0.834	0.8119	0.9305	0.548	0.7186	0.5651
		0.5296	0.5135	0.3724	0.5475	0.6973	0.5084
		0.558	0.4828	0.2297	0.4794	0.6553	0.4825

## Sheet: SupplementaryTable4
name	k	genes	acc	nmi	ari	clusters
Human Brain (6 clusters)	3	1000	0.551	0.667	0.351	16
	3	2000	0.494	0.655	0.299	16
	3	5000	0.519	0.657	0.315	17
	3	10000	0.553	0.669	0.372	15
	3	15000	0.472	0.612	0.268	18
	5	1000	0.649	0.765	0.515	12
	5	2000	0.606	0.774	0.515	13
	5	5000	0.611	0.756	0.514	13
	5	10000	0.607	0.717	0.444	12
	5	15000	0.603	0.72	0.439	12
	7	1000	0.604	0.761	0.499	12
	7	2000	0.635	0.745	0.455	12
	7	5000	0.632	0.782	0.528	12
	7	10000	0.628	0.777	0.523	11
	7	15000	0.64	0.785	0.529	11
	8	1000	0.359	0.518	0.123	19
	8	2000	0.595	0.73	0.464	13
	8	5000	0.611	0.763	0.485	11
	8	10000	0.59	0.728	0.401	11
	8	15000	0.619	0.788	0.53	10
	9	1000	0.607	0.742	0.471	13
	9	2000	0.616	0.768	0.491	11
	9	5000	0.631	0.756	0.483	11
	9	10000	0.651	0.789	0.534	10
	9	15000	0.654	0.789	0.536	10
	11	1000	0.644	0.777	0.506	10
	11	2000	0.616	0.776	0.498	10
	11	5000	0.622	0.768	0.488	10
	11	10000	0.631	0.775	0.49	10
	11	15000	0.665	0.805	0.537	9
name	k	genes	acc	nmi	ari	clusters
HumanLiver (11 clusters)	3	1000	0.69	0.759	0.661	21
	3	2000	0.672	0.757	0.681	19
	3	5000	0.751	0.803	0.696	15
	3	10000	0.751	0.803	0.696	15
	3	15000	0.751	0.803	0.696	15
	5	1000	0.673	0.771	0.671	19
	5	2000	0.685	0.786	0.694	18
	5	5000	0.75	0.81	0.694	15
	5	10000	0.75	0.81	0.694	15
	5	15000	0.75	0.81	0.694	15
	7	1000	0.689	0.785	0.698	18
	7	2000	0.691	0.786	0.696	18
	7	5000	0.775	0.82	0.701	14
	7	10000	0.775	0.82	0.701	14
	7	15000	0.775	0.82	0.701	14
	8	1000	0.686	0.79	0.701	18
	8	2000	0.692	0.791	0.701	18
	8	5000	0.777	0.82	0.705	13
	8	10000	0.777	0.82	0.705	13
	8	15000	0.777	0.82	0.705	13
	9	1000	0.689	0.789	0.7	18
	9	2000	0.696	0.791	0.7	18
	9	5000	0.779	0.817	0.7	14
	9	10000	0.779	0.817	0.7	14
	9	15000	0.779	0.817	0.7	14
	11	1000	0.747	0.809	0.721	17
	11	2000	0.733	0.809	0.699	17
	11	5000	0.779	0.826	0.705	14
	11	10000	0.779	0.826	0.705	14
	11	15000	0.779	0.826	0.705	14
name	k	genes	acc	nmi	ari	clusters
MouseBladder (16 clusters)	3	1000	0.653	0.702	0.516	12
	3	2000	0.618	0.717	0.531	11
	3	5000	0.627	0.724	0.499	12
	3	10000	0.728	0.73	0.647	10
	3	15000	0.728	0.733	0.644	10
	5	1000	0.663	0.735	0.551	10
	5	2000	0.743	0.754	0.681	10
	5	5000	0.727	0.738	0.641	10
	5	10000	0.737	0.747	0.684	9
	5	15000	0.736	0.75	0.685	9
	7	1000	0.742	0.759	0.671	10
	7	2000	0.736	0.75	0.664	10
	7	5000	0.737	0.752	0.692	9
	7	10000	0.733	0.748	0.677	9
	7	15000	0.733	0.75	0.671	9
	8	1000	0.724	0.736	0.642	10
	8	2000	0.743	0.757	0.674	10
	8	5000	0.729	0.744	0.657	9
	8	10000	0.734	0.748	0.673	9
	8	15000	0.736	0.749	0.675	9
	9	1000	0.732	0.757	0.643	10
	9	2000	0.752	0.768	0.694	10
	9	5000	0.727	0.742	0.655	9
	9	10000	0.729	0.744	0.661	9
	9	15000	0.73	0.747	0.663	9
	11	1000	0.716	0.743	0.624	9
	11	2000	0.73	0.753	0.661	9
	11	5000	0.729	0.745	0.66	9
	11	10000	0.705	0.738	0.599	9
	11	15000	0.707	0.741	0.602	9
name	k	genes	acc	nmi	ari	clusters
MouseRetina (39 clusters)	3	1000	0.723	0.754	0.782	25
	3	2000	0.666	0.71	0.712	21
	3	5000	0.604	0.638	0.649	16
	3	10000	0.547	0.587	0.52	13
	3	15000	0.498	0.532	0.463	10
	5	1000	0.717	0.77	0.803	25
	5	2000	0.659	0.715	0.703	19
	5	5000	0.631	0.675	0.655	17
	5	10000	0.551	0.599	0.516	14
	5	15000	0.484	0.553	0.464	9
	7	1000	0.701	0.765	0.783	22
	7	2000	0.652	0.716	0.727	16
	7	5000	0.615	0.668	0.644	16
	7	10000	0.538	0.587	0.508	13
	7	15000	0.482	0.553	0.457	9
	8	1000	0.67	0.742	0.784	21
	8	2000	0.627	0.713	0.685	19
	8	5000	0.599	0.661	0.615	15
	8	10000	0.506	0.577	0.481	12
	8	15000	0.482	0.545	0.458	9
	9	1000	0.674	0.744	0.775	22
	9	2000	0.618	0.701	0.668	18
	9	5000	0.609	0.668	0.623	15
	9	10000	0.519	0.595	0.498	13
	9	15000	0.486	0.548	0.475	9
	11	1000	0.662	0.737	0.785	19
	11	2000	0.603	0.694	0.677	16
	11	5000	0.596	0.654	0.619	14
	11	10000	0.528	0.617	0.534	12
	11	15000	0.486	0.547	0.463	9
name	k	genes	acc	nmi	ari	clusters
PBMC (8 clusters)	3	1000	0.687	0.685	0.591	11
	3	2000	0.763	0.719	0.681	8
	3	5000	0.754	0.698	0.667	10
	3	10000	0.712	0.647	0.605	9
	3	15000	0.727	0.661	0.627	9
	5	1000	0.714	0.704	0.624	11
	5	2000	0.724	0.722	0.663	9
	5	5000	0.781	0.735	0.698	8
	5	10000	0.712	0.687	0.599	8
	5	15000	0.722	0.684	0.606	8
	7	1000	0.767	0.733	0.666	9
	7	2000	0.742	0.741	0.662	9
	7	5000	0.733	0.743	0.647	7
	7	10000	0.732	0.741	0.639	7
	7	15000	0.73	0.734	0.624	7
	8	1000	0.767	0.734	0.666	9
	8	2000	0.79	0.741	0.731	8
	8	5000	0.745	0.747	0.648	6
	8	10000	0.733	0.73	0.611	6
	8	15000	0.729	0.733	0.615	7
	9	1000	0.764	0.727	0.67	10
	9	2000	0.801	0.753	0.732	8
	9	5000	0.745	0.738	0.638	6
	9	10000	0.731	0.737	0.626	7
	9	15000	0.731	0.737	0.621	7
	11	1000	0.811	0.754	0.743	8
	11	2000	0.798	0.752	0.728	8
	11	5000	0.725	0.736	0.632	7
	11	10000	0.702	0.708	0.59	6
	11	15000	0.73	0.733	0.603	6
name	k	genes	acc	nmi	ari	clusters
WormNeuron (10 clusters)	3	1000	0.529	0.626	0.405	23
	3	2000	0.533	0.602	0.379	22
	3	5000	0.521	0.637	0.391	25
	3	10000	0.507	0.629	0.378	25
	3	15000	0.547	0.592	0.39	23
	5	1000	0.542	0.662	0.426	22
	5	2000	0.532	0.656	0.409	22
	5	5000	0.543	0.649	0.407	21
	5	10000	0.529	0.649	0.401	24
	5	15000	0.55	0.638	0.399	21
	7	1000	0.546	0.648	0.416	21
	7	2000	0.558	0.654	0.428	19
	7	5000	0.593	0.67	0.447	19
	7	10000	0.597	0.662	0.463	19
	7	15000	0.584	0.618	0.416	18
	8	1000	0.582	0.656	0.439	18
	8	2000	0.593	0.675	0.47	19
	8	5000	0.557	0.658	0.413	19
	8	10000	0.605	0.671	0.473	19
	8	15000	0.611	0.644	0.47	17
	9	1000	0.588	0.663	0.453	17
	9	2000	0.635	0.696	0.504	17
	9	5000	0.644	0.681	0.498	17
	9	10000	0.609	0.666	0.464	19
	9	15000	0.626	0.636	0.469	17
	11	1000	0.63	0.691	0.495	18
	11	2000	0.622	0.682	0.491	17
	11	5000	0.679	0.685	0.535	17
	11	10000	0.643	0.673	0.489	17
	11	15000	0.624	0.641	0.471	14
